# Supplementary material for: Stem cell-associated heterogeneity in Glioblastoma results from intrinsic tumor plasticity shaped by the microenvironment
Source: Nat Commun. 2019 Apr 16;10:1787. doi: 10.1038/s41467-019-09853-z (PMC6467886; doi:10.1038/s41467-019-09853-z)
Supplement: Supplementary file 4 — Supplementary Data 1 [file 41467_2019_9853_MOESM4_ESM.xlsx]

## Sheet: Supplementary Data 1
Supplementary Data 1.	Statistical analysis of phenotypic states distribution upon treatment and adaptation to changing environment
	Statistical analysis was performed with the Student t-test with a Bonferroni multiple-significance-test correction for 16 phenotypic states. Statistical differences between proportion of phenotypic states are presented for each subpopulation if pvalue < 0.05
	Each line represents statistical comparison between proportions of each phenotypic state present in defined environmental conditions.
	*<0.05; **<0.01; ***<0.001
	A. Markov model validation in pre-designed NCH644 equilibria. MixA and MixB subpopulation combinations were cultured for 39 days after FACS.
	B. Phenotypic analysis of NCH644 cultures upon hypoxic cultures. Hypoxia (H) was applied for 16h, 48h, 7 and 60 days.
	C. Phenotypic analysis of NCH421k cultures upon hypoxic cultures. Hypoxia (H) was applied for 16h, 2 and 7 days.
	D. Phenotypic analysis of NCH644 cultures upon differentiation (Diff) and de-differentiation (De-Diff) in normoxic (N) and hypoxic (H) conditions.
	E. Phenotypic analysis of NCH421k cultures upon differentiation (Diff) and de-differentiation (De-Diff) in normoxic (N) and hypoxic (H) conditions.
	F. Phenotypic analysis of NCH644 cultures (CTR) upon xenografting (X) and reculture of xenografted cells in 3D normoxic conditions (De-X).
	G. Phenotypic analysis of NCH421k cultures (CTR) upon xenografting (X) and reculture of xenografted cells in 3D normoxic conditions (De-X).
	H. Phenotypic analysis of NCH644 subpopulations upon xenografting (X). Phenotypic equilibrium of FACS-sorted subpopulations (P2, P6, P11, P15) was compared to control cultures in normoxia in vitro (CTR) and bulk NCH644 xenografted in vivo (X)
	I. Phenotypic analysis of NCH644 cultures upon TMZ treatment. TMZ treatment was performed for 16h, 2 and 7 days.
	J. Phenotypic analysis of NCH421k cultures upon TMZ treatment. TMZ treatment was performed for 16h, 2 and 7 days.
A. NCH644 Markov Model Validation	Conditions/Phenotypic states	P1	P2	P3	P4	P5	P6	P7	P8	P9	P10	P11	P12	P13	P14	P15	P16		CD133+/-	CD44+/-	A2B5+/-	CD15+/-
related to Figure 2G	CTR vs. MixA									*										*
	CTR vs. MixB
B. NCH644 Hypoxia	Conditions/Phenotypic states	P1	P2	P3	P4	P5	P6	P7	P8	P9	P10	P11	P12	P13	P14	P15	P16		CD133+/-	CD44+/-	A2B5+/-	CD15+/-
related to Figure 3A	CTR vs. 16h_H
	CTR vs. 48h_H														***
	CTR vs. 7d_H		***	**			**	***		***	***			**	***				*		***	***
	CTR vs. 60d_H		***		***	***	**	***		***	***	**	***		***		**		***	**	*	***
	16h_H vs.48h_H
	16h_H vs. 7d_H	**		***				*		*				*							***	**
	16h_H vs. 60d_H					***							*		*		**		**	**		**
	48h_H vs. 7d_H			**
	48h_H vs. 60d_H					*											**		**	*	*	*
	7d_H vs. 60d_H			*		***					*	*			**		***		**	**	***
C. NCH421k Hypoxia	Conditions/Phenotypic states	P1	P2	P3	P4	P5	P6	P7	P8	P9	P10	P11	P12	P13	P14	P15	P16		CD133+/-	CD44+/-	A2B5+/-	CD15+/-
related to Supplementary Figure 4C	CTR vs. 16h_H		*				**			*	*	**							*	*
	CTR vs.48h_H		*				*			*		**								**
	CTR vs. 7d_H		*				*					*								*
	16h_H vs.48h_H
	16h_H vs. 7d_H
	48h_H vs. 7d_H
D. NCH644 Differentiation	Conditions/Phenotypic states	P1	P2	P3	P4	P5	P6	P7	P8	P9	P10	P11	P12	P13	P14	P15	P16		CD133+/-	CD44+/-	A2B5+/-	CD15+/-
Normoxia	CTR vs Diff_N	***	***	***	***	***	***		***	*		*				***	***		***	***	***	**
related to Figre 4C	CTR vs De-Diff_N	***	***	***	***		***		***			*	*	*		***	**		***	***	**	***
	Diff_N vs De-Diff_N	***	***	***	***	**	**		**								***		***		**
Hypoxia	CTR vs Diff_H	***	***	***	***					***	*	***	**			*	**		***	***		*
related to Figre 4C	CTR vs De-Diff_De-H	***	*	**						***	*	*				*			*	***
	Diff_H vs De-Diff_De-H	**	*	*	**												**		**	***		*
E. NCH421k Differentiation	Conditions/Phenotypic states	P1	P2	P3	P4	P5	P6	P7	P8	P9	P10	P11	P12	P13	P14	P15	P16		CD133+/-	CD44+/-	A2B5+/-	CD15+/-
Normoxia	CTR vs Diff_N		***	***	***	***		***	***	***		***	***	***	***	***	***		***	***	***	***
related to Supplementary Figure 6D	CTR vs De-Diff_N				***			**	***				***			**	***		**		***
	Diff_N vs De-Diff_N		***	*		**	**	*	**	***		**		**	**	*	**		***	***	**	***
Hypoxia	CTR vs Diff_H		***	***	***	***		***	***			***	***			**	***			***	***	**
related to Supplementary Figure 6D	CTR vs De-Diff_De-H			**	***			***	***				***				***				***
	Diff_H vs De-Diff_De-H		***	*	*	**	*	*	*	***	*	*	*	**	***	*	**		***	***	**	***
F. NCH644 xenografting	Conditions/Phenotypic states	P1	P2	P3	P4	P5	P6	P7	P8	P9	P10	P11	P12	P13	P14	P15	P16		CD133+/-	CD44+/-	A2B5+/-	CD15+/-
related to Figure 4D	CTR vs X	**	**	**	*	**	***	*	**	**		***		**	*				***	***	*	***
	CTR vs De-X	***					**			***	**	**			**				***	**	***	***
	X vs De-X	***	***	**	**	***	**	***	***	*		***				**	*		***	***	***	**
G. NCH421k xenografting	Conditions/Phenotypic states	P1	P2	P3	P4	P5	P6	P7	P8	P9	P10	P11	P12	P13	P14	P15	P16		CD133+/-	CD44+/-	A2B5+/-	CD15+/-
related to Supplementary Figure 6F	CTR vs X		**	***	***					***		***	***						***		***	***
	CTR vs De-X		**								***								***
	X vs De-X			***	***		*		**		*	***	***		*					***	***	***
H. NCH644 subpopulation xenografting	Conditions/Phenotypic states	P1	P2	P3	P4	P5	P6	P7	P8	P9	P10	P11	P12	P13	P14	P15	P16		CD133+/-	CD44+/-	A2B5+/-	CD15+/-
related to Figure 4G	CTR vs X	**	**	**	*	**	***	*	**	**		***		**	*				***	***	*	***
	CTR vs P2			***		**	***	*	**					**	*				**	***
	CTR vs P6			**	*	**	**	*	**	*				**	**				**	***	**	*
	CTR vs P11	**		**	*	*	***	*	**	***		**			**				***	***		**
	CTR vs P15	**	*	**	*	*	***	*	*	***		***		*	*				***	***		***
	X vs P2
	X vs P6											*									**
	X vs P11
	X vs P15
	P2 vs P6
	P2 vs P11
	P2 vs P15
	P6 vs P11
	P6 vs P15
	P11 vs P15
I. NCH644 TMZ	Conditions/Phenotypic states	P1	P2	P3	P4	P5	P6	P7	P8	P9	P10	P11	P12	P13	P14	P15	P16		CD133+/-	CD44+/-	A2B5+/-	CD15+/-
related to Figure 6A	CTR vs. 16h_TMZ				*	**				*			*						*	***
	CTR vs. 2d_TMZ				*															***
	CTR vs. 7d_TMZ				***					**			**							**		*
	16h_TMZ vs. 2d_TMZ
	16h_TMZ vs. 7d_TMZ													**							*	*
	2d_TMZ vs. 7d_TMZ													**								*
J. NCH421k TMZ	Conditions/Phenotypic states	P1	P2	P3	P4	P5	P6	P7	P8	P9	P10	P11	P12	P13	P14	P15	P16		CD133+/-	CD44+/-	A2B5+/-	CD15+/-
related to Figure 6A	CTR vs. 16h_TMZ																			*
	CTR vs. 2d_TMZ		*				*													**
	CTR vs. 7d_TMZ		***						**	**	***	*	*				***		***	*	***	**
	16h_TMZ vs. 2d_TMZ
	16h_TMZ vs. 7d_TMZ		***						***	**	***	*	*		*		***		***		***	***
	2d_TMZ vs. 7d_TMZ	*	***						**	*	***						***		***		**	**
