# Supplementary material for: Stem cell-associated heterogeneity in Glioblastoma results from intrinsic tumor plasticity shaped by the microenvironment
Source: Nat Commun. 2019 Apr 16;10:1787. doi: 10.1038/s41467-019-09853-z (PMC6467886; doi:10.1038/s41467-019-09853-z)
Supplement: Supplementary file 5 — Supplementary Data 2 [file 41467_2019_9853_MOESM5_ESM.xlsx]

## Sheet: Supplementary Data 2
Supplementary Data 2.	Statistican analysis of phenotypic state transitions of FACS-sorted subpopulation upon time.
	Statistical analysis was performed with the Student t-test with a Bonferroni multiple-significance-test correction for 16 phenotypic states .
	Each line represents statistical comparison between proportions of each phenotypic state present in FACS-sorted subpopulations at a defined time point of culture.
	No statistical differences were detected for each subpopulation at different time points.
	Statistical differences between proportion of phenotypic states (PSs) in different FACS-sorted subpopulations vs. control cells
	(CTR = control cells cultures in normoxia; CTR_H = control cells cultured 60 days in hypoxia) at the same time point are presented if pvalue < 0.05
	*<0.05; **<0.01; ***<0.001
	A. Phenotypic state transitions in normoxia. Related to y Figure 2D.
	B. Phenotypic state transitions in hypoxia. Related to y Figure 3D.
A. Phenotypic adaptation in Normoxia																		B. Phenotypic adaptation in Hypoxia
20d	Conditions/Phenotypic states	P1	P2	P3	P4	P5	P6	P7	P8	P9	P10	P11	P12	P13	P14	P15	P16	Conditions/Phenotypic states	P1	P2	P3	P4	P5	P6	P7	P8	P9	P10	P11	P12	P13	P14	P15	P16
	CTR vs P1						***	**		***				***				CTR vsCTR_H		***		***	*		**		**	***	**	***		***		**
	CTR vs P2					***		*		***								CTR vs P1		***				***		*	***	***	***	***	***	***	**	***
	CTR vs P3					***		**						***				CTR vs P2		***					**		***	***	***	***	***	***	*	**
	CTR vs P4	*				***		**		***				***				CTR vs P3		***	***			***		**	***	***	***	***	***	***	*	**
	CTR vs P5		***							***								CTR vs P4	***	***					**		***	***	***	***	***	***		**
	CTR vs P6	***								***				***				CTR vs P5		***				**	***		***	***	***	***	***	***
	CTR vs P7	**								***								CTR vs P6	***	***					**		***	***	***	***	***	***	*
	CTR vs P8	***								***	***		***	***				CTR vs P7	**	***		**			***		***	***	***	***	***	***		**
	CTR vs P9			**			***	**	***									CTR vs P8	***	***					***		***	***	***	***	***	***		**
	CTR vs P10	*				**	*	*										CTR vs P9		***		***	***	***		***		***	***	***		**		**
	CTR vs P11			***		*	***	**	***									CTR vs P10		**	***	**		**			***	**	**	***	**	***		*
	CTR vs P12					**												CTR vs P11		*				***		***	***	***	***	***		***		**
	CTR vs P13		***	***	*			**	*					*				CTR vs P12		***		**			*		***	**	***	***	*	***		*
	CTR vs P14	***		***	**	**				***								CTR vs P13		***	**	***	***		*		***	***	***	***		**		*
	CTR vs P15	***	***	***	*													CTR vs P14	***	***	*	***	*		*			***	***	***
	CTR vs P16	**		*						*								CTR vs P15	*	***	**	***	**		*			***	**	***		***		**
30d	Conditions/Phenotypic states	P1	P2	P3	P4	P5	P6	P7	P8	P9	P10	P11	P12	P13	P14	P15	P16	CTR vs P16	***	***	***	***	*		*		***	***	***	***
	CTR vs P1						*			**	***			**			*	CTR_H vs P1
	CTR vs P2					*												CTR_H vs P2
	CTR vs P3		**			**			**								**	CTR_H vs P3			**		*		**
	CTR vs P4									*								CTR_H vs P4	*
	CTR vs P5	**	***		***			**					**	**			**	CTR_H vs P5							*
	CTR vs P6	***	***	*						*								CTR_H vs P6	**
	CTR vs P7	*	***	**	***			**				*						CTR_H vs P7	*						*
	CTR vs P8	***	***		**			*		***	***	**	***	*				CTR_H vs P8	**						*
	CTR vs P9		***				***											CTR_H vs P9
	CTR vs P10																	CTR_H vs P10			**
	CTR vs P11	***	***			**	***		**		**	*			***			CTR_H vs P11					*
	CTR vs P12					*												CTR_H vs P12
	CTR vs P13	***	***	***	***		***		***				*	*		***		CTR_H vs P13
	CTR vs P14	***	***	***	***					***								CTR_H vs P14
	CTR vs P15	***	***	***	***													CTR_H vs P15
	CTR vs P16	*		***														CTR_H vs P16	*
70d	Conditions/Phenotypic states	P1	P2	P3	P4	P5	P6	P7	P8	P9	P10	P11	P12	P13	P14	P15	P16
	CTR vs P1						*			***	***	***	***		***		*
	CTR vs P2									***	***		***				**
	CTR vs P3						***		***	**	***		***		***		**
	CTR vs P4									***	***	***		***		*	**
	CTR vs P5								***	**	***	*	***		***		***
	CTR vs P6			***						***	***	***	***		***
	CTR vs P7			***								***					**
	CTR vs P8	*		***						***	***	***	***	**	***
	CTR vs P9				**		***		***				***		***		**
	CTR vs P10														***
	CTR vs P11				*	***	***		***					**	***	*	**
	CTR vs P12			**											***
	CTR vs P13		***				***		***
	CTR vs P14			***
	CTR vs P15	*		***	**
	CTR vs P16
