# Supplementary material for: Stem cell-associated heterogeneity in Glioblastoma results from intrinsic tumor plasticity shaped by the microenvironment
Source: Nat Commun. 2019 Apr 16;10:1787. doi: 10.1038/s41467-019-09853-z (PMC6467886; doi:10.1038/s41467-019-09853-z)
Supplement: Supplementary file 6 — Supplementary Data 3 [file 41467_2019_9853_MOESM6_ESM.xlsx]

## Sheet: Supplementary Data 3
Supplementary Data 3.	Statistican analysis of phenotypic state transitions of FACS-sorted subpopulation upon self-renewal consecutive passages.
	Statistical analysis was performed with the Student t-test with a Bonferroni multiple-significance-test correction for 16 phenotypic states .
	Each line represents statistical comparison between proportions of each phenotypic state present in FACS-sorted subpopulations at a defined self-renewal passage.
	No statistical differences were detected between the same subpopulations at different passages.
	Statistical differences between proportion of phenotypic states (PSs) in different subpopulations and control cells (CTR = control cells cultures in normoxia; CTR_H = control cells cultured 60 days in hypoxia) at the same passage is presented if pvalue < 0.05
	NCH644 exp corresponds to FACS-sorted bulk NCH644 cells w/o discrimination of 16 subpopulations
	*<0.05; **<0.01; ***<0.001
	A. Phenotypic state transitions in normoxia. Related to Supplementary Figure 5B
	B. Phenotypic state transitions in hypoxia. Related to Supplementary Figure 5D
A. Self-renewal in normoxia																		B. Self-renewal in hypoxia
Passage 1	Conditions/Phenotypic states	P1	P2	P3	P4	P5	P6	P7	P8	P9	P10	P11	P12	P13	P14	P15	P16	Passage 1	Conditions/Phenotypic states	P1	P2	P3	P4	P5	P6	P7	P8	P9	P10	P11	P12	P13	P14	P15	P16
	CTR vs NCH644 exp																		CTR vs NCH644 exp									**		*		*
	CTR vs P1	*					***		**						**				CTR vs CTR_H		***		***	*		**		**	***	**	***		***		**
	CTR vs P2		*		**					**					**				CTR vs P1	*		**			***		**	**		*		**	**
	CTR vs P3	*					***		**						**				CTR vs P2					*				***				**	**
	CTR vs P4				*					***		*							CTR vs P3						***		*	***		*		**	**
	CTR vs P5					*													CTR vs P4									***	*	*		**	**
	CTR vs P6									***		*							CTR vs P5					**				***		*	*		*
	CTR vs P7			**		*					*		*						CTR vs P6									***	*	**	**	*
	CTR vs P8	**								***		**							CTR vs P7									***	*	**	**
	CTR vs P9				**		***		**	**				*	*				CTR vs P8	*		**						***	*	**	*	**	*
	CTR vs P10		*		*	*													CTR vs P9	**			*		***		**	**
	CTR vs P11						**		**						**				CTR vs P10								*			*
	CTR vs P12																		CTR vs P11			*			**		**	**					**
	CTR vs P13		*	***	**				**	**			*	**					CTR vs P12					*
	CTR vs P14	***		***								*					*		CTR vs P13			**		*								***
	CTR vs P15																		CTR vs P14	**		***	*		*			***	*	**	**		*
	CTR vs P16	**		***											***				CTR vs P15
Passage 2	Conditions/Phenotypic states	P1	P2	P3	P4	P5	P6	P7	P8	P9	P10	P11	P12	P13	P14	P15	P16		CTR vs P16	**								***			*
	CTR vs NCH644 exp																		CTR_H vs NCH644 exp		*					**			*
	CTR vs P1	**					***		**										CTR_H vs P1			*				**					**
	CTR vs P2																		CTR_H vs P2		*		***			*			*		*
	CTR vs P3									***									CTR_H vs P3
	CTR vs P4						**			***		*							CTR_H vs P4												***
	CTR vs P5		**		*	**					*								CTR_H vs P5
	CTR vs P6									***					*				CTR_H vs P6		*
	CTR vs P7	**	**							***	*				**				CTR_H vs P7				*
	CTR vs P8	**						**	*	***	*	*							CTR_H vs P8		*
	CTR vs P9		**		*		***		**			***		*					CTR_H vs P9							**		**
	CTR vs P10									**									CTR_H vs P10							*
	CTR vs P11		*		*	*	***		**			***			**				CTR_H vs P11				*			*			*		*
	CTR vs P12																		CTR_H vs P12							**
	CTR vs P13		**	**	*		**		**		*			*					CTR_H vs P13							*						***			*
	CTR vs P14	***	*							*						**			CTR_H vs P14						*	*							*
	CTR vs P15	**	**		*		**				*					**			CTR_H vs P15
Passage 3	Conditions/Phenotypic states	P1	P2	P3	P4	P5	P6	P7	P8	P9	P10	P11	P12	P13	P14	P15	P16		CTR_H vs P16							*
	CTR vs NCH644 exp						*											Passage 2	Conditions/Phenotypic states	P1	P2	P3	P4	P5	P6	P7	P8	P9	P10	P11	P12	P13	P14	P15	P16
	CTR vs P1					**	**		*										CTR vs NCH644 exp									***	*	*	*	*	**
	CTR vs P2									*									CTR vs P1			**			***		*	***	*	*		**	**
	CTR vs P3					*				*									CTR vs P2									***	*	*	**	**	**
	CTR vs P4									***		*							CTR vs P3								*	***	*	*			**
	CTR vs P5																		CTR vs P4											*	*		*
	CTR vs P6									***		*							CTR vs P5					*			*	***	*	**	*		**
	CTR vs P7																		CTR vs P6	*		**		*				***	*	**	**		**
	CTR vs P8	*								***	*	*							CTR vs P7									***	*	*	**		**
	CTR vs P9	**					***		*		*	*							CTR vs P8	**		***		*				***	*	**	**		**
	CTR vs P10	*				**							*						CTR vs P9						**		**				**		*
	CTR vs P11						**												CTR vs P10									**		*	*
	CTR vs P12																		CTR vs P11				*		**		**	**	*	*	*		**
	CTR vs P13	**																	CTR vs P12									**					*
	CTR vs P14	***	**	*	*					**									CTR vs P13		*	***	*				*					**
	CTR vs P15	**																	CTR vs P14	***	**	***	*						*	*	**
	CTR vs P16	**		*															CTR vs P15		**		*		***		**		*		**
Passage 4	Conditions/Phenotypic states	P1	P2	P3	P4	P5	P6	P7	P8	P9	P10	P11	P12	P13	P14	P15	P16		CTR vs P16			*		**				***		**	**
	CTR vs NCH644 exp																		CTR_H vs NCH644 exp												*
	CTR vs P1						***		**					*	**				CTR_H vs P1		**	*				*
	CTR vs P2		*		**	**	***		*	*				**	**				CTR_H vs P2							*
	CTR vs P3			*		*	***		*					**	**				CTR_H vs P3
	CTR vs P4									***		**							CTR_H vs P4		***		*
	CTR vs P5		*						*		*								CTR_H vs P5
	CTR vs P6									**									CTR_H vs P6
	CTR vs P7									***	*	*	*						CTR_H vs P7
	CTR vs P8	**		**						***	*	**	*						CTR_H vs P8
	CTR vs P9					**	***		*										CTR_H vs P9							*
	CTR vs P10			*															CTR_H vs P10							*
	CTR vs P11		*				***		*										CTR_H vs P11							*
	CTR vs P12									***									CTR_H vs P12
	CTR vs P13		*		*	*	**		**										CTR_H vs P13													*
	CTR vs P14	***	*	**												**			CTR_H vs P14							*
	CTR vs P15	*		*										*					CTR_H vs P15
	CTR vs P16	**																	CTR_H vs P16
																		Passage 3	Conditions/Phenotypic states	P1	P2	P3	P4	P5	P6	P7	P8	P9	P10	P11	P12	P13	P14	P15	P16
																			CTR vs NCH644 exp									**	*	*	*		**
																			CTR vs P1	**		***			***		**	***		*			**
																			CTR vs P2			*						***	*	*		*	**
																			CTR vs P3						**		*	***	*	*			**
																			CTR vs P4					**				***	*	*	*		**
																			CTR vs P5		*			***				**	*	*	**
																			CTR vs P6	**	*	*		***				***	*	**	**
																			CTR vs P7		**		*		**			**	*	*	**		**
																			CTR vs P8	**	*	*		*				***	*	**	**
																			CTR vs P9						**		*
																			CTR vs P10									**					*
																			CTR vs P11			*			***		**	**	*				**
																			CTR vs P12									**
																			CTR vs P13		**	**	*									*
																			CTR vs P14	***	**	***							*	*	**
																			CTR vs P15				*		**		**	*			*
																			CTR vs P16
																			CTR_H vs NCH644 exp												*
																			CTR_H vs P1			**				**					*
																			CTR_H vs P2										**		**
																			CTR_H vs P3
																			CTR_H vs P4
																			CTR_H vs P5
																			CTR_H vs P6
																			CTR_H vs P7
																			CTR_H vs P8
																			CTR_H vs P9
																			CTR_H vs P10
																			CTR_H vs P11
																			CTR_H vs P12
																			CTR_H vs P13
																			CTR_H vs P14							*
																			CTR_H vs P15							*		**
																			CTR_H vs P16
																		Passage 4	Conditions/Phenotypic states	P1	P2	P3	P4	P5	P6	P7	P8	P9	P10	P11	P12	P13	P14	P15	P16
																			CTR vs NCH644 exp						**		*	**			*		*
																			CTR vs P1	*		*			***		*	**		*		*	*
																			CTR vs P2									***		*	*		*
																			CTR vs P3	*		**			***		*	***		*	*	*	*
																			CTR vs P4	**	*	**		***		***		***		*	*		*
																			CTR vs P5								*	***		*	*		*
																			CTR vs P6	*				**		*		***		*	*	*	*
																			CTR vs P7						*		*	***		*	*		*
																			CTR vs P8	*		**		***	*		**	***		*	*
																			CTR vs P9						**
																			CTR vs P10									**
																			CTR vs P11	**		*		*	**		*	***		*	*	*	*
																			CTR vs P12		*		*					**		*	*		*
																			CTR vs P13		*	**	*		**		*						*
																			CTR vs P14	*		**									*
																			CTR vs P15		*	**	*				*				*	***
																			CTR vs P16											*	*
																			CTR_H vs NCH644 exp
																			CTR_H vs P1				*			*
																			CTR_H vs P2
																			CTR_H vs P3			*
																			CTR_H vs P4
																			CTR_H vs P5
																			CTR_H vs P6
																			CTR_H vs P7
																			CTR_H vs P8						*
																			CTR_H vs P9
																			CTR_H vs P10
																			CTR_H vs P11
																			CTR_H vs P12
																			CTR_H vs P13
																			CTR_H vs P14
																			CTR_H vs P15													**
																			CTR_H vs P16
