# Supplementary material for: Stem cell-associated heterogeneity in Glioblastoma results from intrinsic tumor plasticity shaped by the microenvironment
Source: Nat Commun. 2019 Apr 16;10:1787. doi: 10.1038/s41467-019-09853-z (PMC6467886; doi:10.1038/s41467-019-09853-z)
Supplement: Supplementary file 7 — Supplementary Data 4 [file 41467_2019_9853_MOESM7_ESM.xlsx]

## Sheet: Supplementary Data 4 
	Supplementary Data 4.	Statistical analysis of self-renewal potential of 16 FACS-sorted subpopulation in hypoxia.
		Matrix represents statistical changes by the Kruskal-Wallis test observed for sphere number in self-renewal test between subpopulations across 4 passages in hypoxia (*pvalue≤0.05).
		Note that statistical differences were present only upon two first passages.
		Related to Figure 3B
		Passage 1																			Passage 3
	Subpopulation	P1	P2	P3	P4	P5	P6	P7	P8	P9	P10	P11	P12	P13	P14	P15	P16	NCH644		Subpopulation	P1	P2	P3	P4	P5	P6	P7	P8	P9	P10	P11	P12	P13	P14	P15	P16	NCH644
	P1									*	*		*	*	*	*	*			P1
	P2										*		*		*					P2
	P3	*	*								*		*		*					P3
	P4			*							*		*							P4
	P5										*		*		*					P5
	P6			*							*		*		*					P6
	P7			*							*		*		*					P7
	P8	*		*		*					*		*		*					P8
	P9			*					*		*		*		*			*		P9
	P10											*		*	*	*	*	*		P10
	P11	*	*		*			*	*				*		*					P11
	P12	*												*	*	*	*	*		P12
	P13								*						*			*		P13
	P14			*												*		*		P14
	P15	*	*		*			*	*									*		P15
	P16			*														*		P16
		Passage 2																			Passage 4
